# Supplementary material for: ﻿Two new species and one new record of the genus Torodora Meyrick (Lepidoptera, Lecithoceridae) from China
Source: Zookeys. 2024 Nov 22;1218:287–93. doi: 10.3897/zookeys.1218.135814 (PMC11607584; doi:10.3897/zookeys.1218.135814)
Supplement: XML Treatment for Torodora [file zookeys.1218.135814-treatment1.xml]

<!DOCTYPE tp:taxon-treatment
  PUBLIC "-//TaxonX//DTD Taxonomic Treatment Publishing DTD v0 20100105//EN" "tax-treatment-NSO.dtd">
<tp:taxon-treatment xmlns:tp="http://www.plazi.org/taxpub"><tp:treatment-meta><kwd-group><label>Taxon classification</label><kwd>
              <named-content content-type="kingdom">Animalia</named-content>
            </kwd><kwd>
              <named-content content-type="order">Lepidoptera</named-content>
            </kwd><kwd>
              <named-content content-type="family">Lecithoceridae</named-content>
            </kwd></kwd-group><mixed-citation publication-type="journal"><person-group><name><surname>Yu</surname><given-names>Shuai</given-names></name><name><surname>Liu</surname><given-names>Lin</given-names></name><name><surname>Li</surname><given-names>Xueqing</given-names></name><name><surname>Wang</surname><given-names>Shuxia</given-names></name></person-group><article-title>﻿Two new species and one new record of the genus <italic><tp:taxon-name><tp:taxon-name-part taxon-name-part-type="genus" reg="Torodora">Torodora</tp:taxon-name-part></tp:taxon-name></italic> Meyrick (<tp:taxon-name><tp:taxon-name-part taxon-name-part-type="order">Lepidoptera</tp:taxon-name-part></tp:taxon-name>, <tp:taxon-name><tp:taxon-name-part taxon-name-part-type="family">Lecithoceridae</tp:taxon-name-part></tp:taxon-name>) from China</article-title><source>Zookeys</source><day>22</day><month>11</month><year>2024</year><volume>1218</volume><fpage>287</fpage><lpage>293</lpage><pub-id pub-id-type="doi">10.3897/zookeys.1218.135814</pub-id></mixed-citation></tp:treatment-meta><tp:nomenclature><label>﻿</label><tp:taxon-name>
            <object-id xmlns:xlink="http://www.w3.org/1999/xlink" content-type="arpha" xlink:type="simple">81F4BD02-71D0-5F56-9B82-4EE291109DD3</object-id>
            <tp:taxon-name-part taxon-name-part-type="genus" reg="Torodora">Torodora</tp:taxon-name-part>
          </tp:taxon-name><tp:taxon-authority>Meyrick, 1894</tp:taxon-authority><tp:nomenclature-citation-list><tp:nomenclature-citation><tp:taxon-name>
                <tp:taxon-name-part taxon-name-part-type="genus" reg="Torodora">Torodora</tp:taxon-name-part>
              </tp:taxon-name><comment>Meyrick, 1894: 16. Type species: <tp:taxon-name><tp:taxon-name-part taxon-name-part-type="genus" reg="Torodora">Torodora</tp:taxon-name-part><tp:taxon-name-part taxon-name-part-type="species" reg="characteris">characteris</tp:taxon-name-part></tp:taxon-name> Meyrick, 1894, by original designation.</comment></tp:nomenclature-citation><tp:nomenclature-citation><tp:taxon-name>
                <tp:taxon-name-part taxon-name-part-type="genus" reg="Habrogenes">Habrogenes</tp:taxon-name-part>
              </tp:taxon-name><comment>Meyrick, 1918: 102. Type species: <tp:taxon-name><tp:taxon-name-part taxon-name-part-type="genus" reg="Habrogenes">Habrogenes</tp:taxon-name-part><tp:taxon-name-part taxon-name-part-type="species" reg="eupatris">eupatris</tp:taxon-name-part></tp:taxon-name> Meyrick, 1918, by original designation.</comment></tp:nomenclature-citation><tp:nomenclature-citation><tp:taxon-name>
                <tp:taxon-name-part taxon-name-part-type="genus" reg="Panplatyceros">Panplatyceros</tp:taxon-name-part>
              </tp:taxon-name><comment>Diakonoff, 1951: 76. Type species: <tp:taxon-name><tp:taxon-name-part taxon-name-part-type="genus" reg="Panplatyceros">Panplatyceros</tp:taxon-name-part><tp:taxon-name-part taxon-name-part-type="species" reg="serpentina">serpentina</tp:taxon-name-part></tp:taxon-name> Diakonoff, 1951, by monotypy.</comment></tp:nomenclature-citation><tp:nomenclature-citation><tp:taxon-name>
                <tp:taxon-name-part taxon-name-part-type="genus" reg="Toxotarca">Toxotarca</tp:taxon-name-part>
              </tp:taxon-name><comment>Wu, 1994: 123. Type species: <tp:taxon-name><tp:taxon-name-part taxon-name-part-type="genus" reg="Toxotarca">Toxotarca</tp:taxon-name-part><tp:taxon-name-part taxon-name-part-type="species" reg="parotidosa">parotidosa</tp:taxon-name-part></tp:taxon-name> Wu, 1994, by monotypy.</comment></tp:nomenclature-citation></tp:nomenclature-citation-list></tp:nomenclature></tp:taxon-treatment>
