# Supplementary material for: ﻿Two new species and one new record of the genus Torodora Meyrick (Lepidoptera, Lecithoceridae) from China
Source: Zookeys. 2024 Nov 22;1218:287–93. doi: 10.3897/zookeys.1218.135814 (PMC11607584; doi:10.3897/zookeys.1218.135814)
Supplement: XML Treatment for Torodora lichi [file zookeys.1218.135814-treatment2.xml]

<!DOCTYPE tp:taxon-treatment
  PUBLIC "-//TaxonX//DTD Taxonomic Treatment Publishing DTD v0 20100105//EN" "tax-treatment-NSO.dtd">
<tp:taxon-treatment xmlns:tp="http://www.plazi.org/taxpub"><tp:treatment-meta><kwd-group><label>Taxon classification</label><kwd>
              <named-content content-type="kingdom">Animalia</named-content>
            </kwd><kwd>
              <named-content content-type="order">Lepidoptera</named-content>
            </kwd><kwd>
              <named-content content-type="family">Lecithoceridae</named-content>
            </kwd></kwd-group><mixed-citation publication-type="journal"><person-group><name><surname>Yu</surname><given-names>Shuai</given-names></name><name><surname>Liu</surname><given-names>Lin</given-names></name><name><surname>Li</surname><given-names>Xueqing</given-names></name><name><surname>Wang</surname><given-names>Shuxia</given-names></name></person-group><article-title>﻿Two new species and one new record of the genus <italic><tp:taxon-name><tp:taxon-name-part taxon-name-part-type="genus" reg="Torodora">Torodora</tp:taxon-name-part></tp:taxon-name></italic> Meyrick (<tp:taxon-name><tp:taxon-name-part taxon-name-part-type="order">Lepidoptera</tp:taxon-name-part></tp:taxon-name>, <tp:taxon-name><tp:taxon-name-part taxon-name-part-type="family">Lecithoceridae</tp:taxon-name-part></tp:taxon-name>) from China</article-title><source>Zookeys</source><day>22</day><month>11</month><year>2024</year><volume>1218</volume><fpage>287</fpage><lpage>293</lpage><pub-id pub-id-type="doi">10.3897/zookeys.1218.135814</pub-id></mixed-citation></tp:treatment-meta><tp:nomenclature><label>﻿</label><tp:taxon-name>
            <object-id xmlns:xlink="http://www.w3.org/1999/xlink" content-type="arpha" xlink:type="simple">C6B28598-F396-5BE8-81A9-41B9177708C2</object-id>
            <tp:taxon-name-part taxon-name-part-type="genus" reg="Torodora">Torodora</tp:taxon-name-part>
            <tp:taxon-name-part taxon-name-part-type="species" reg="lichi">lichi</tp:taxon-name-part>
            <object-id xmlns:xlink="http://www.w3.org/1999/xlink" content-type="zoobank" xlink:type="simple">https://zoobank.org/084DF877-08EC-4580-B044-11AFEF6951F6</object-id>
          </tp:taxon-name><tp:taxon-authority>Yu &amp; Wang</tp:taxon-authority><tp:taxon-status xmlns:xlink="http://www.w3.org/1999/xlink" xlink:type="simple">sp. nov.</tp:taxon-status><xref ref-type="fig" rid="F1">Figs 1A, B</xref><xref ref-type="fig" rid="F2">, 2A</xref></tp:nomenclature><tp:treatment-sec sec-type="type material" id="SECID0E3HAC"><title>Type materials.</title><p><bold><italic>Holotype</italic></bold>: China • ♂; Yunnan Prov., Menghai County, Nabanhe; <named-content xmlns:xlink="http://www.w3.org/1999/xlink" content-type="dwc:verbatimCoordinates" xlink:type="simple"><named-content content-type="geo-json" specific-use="{&#34;type&#34;:&#34;Point&#34;,&#34;coordinates&#34;:[100.599000,22.243000]}" id="NCID0EKIAC" xlink:type="simple">22.243°N, 100.599°E</named-content></named-content>; 810 m elev.; 2 Aug. 2022; Shuai Yu &amp; Kaijian Teng leg.; slide no. YUS004, in <abbrev xmlns:xlink="http://www.w3.org/1999/xlink" xlink:title="Liaocheng University" id="ABBRID0EPIAC" xlink:type="simple">LCU</abbrev>.</p></tp:treatment-sec><tp:treatment-sec sec-type="diagnosis" id="SECID0ETIAC"><title>Diagnosis.</title><p><italic><tp:taxon-name><tp:taxon-name-part taxon-name-part-type="genus" reg="Torodora">Torodora</tp:taxon-name-part><tp:taxon-name-part taxon-name-part-type="species" reg="lichi">lichi</tp:taxon-name-part></tp:taxon-name></italic> is externally similar to the Thailand’s species, <italic><tp:taxon-name><tp:taxon-name-part taxon-name-part-type="genus" reg="Torodora">T.</tp:taxon-name-part><tp:taxon-name-part taxon-name-part-type="species" reg="epicharis">epicharis</tp:taxon-name-part></tp:taxon-name></italic> Park, 2002. It can be distinguished by the forewing absent of a postmedian line, in the male genitalia by the foot-shaped cucullus, and the juxta with a triangular median process below the posterior margin; <italic><tp:taxon-name><tp:taxon-name-part taxon-name-part-type="genus" reg="Torodora">T.</tp:taxon-name-part><tp:taxon-name-part taxon-name-part-type="species" reg="epicharis">epicharis</tp:taxon-name-part></tp:taxon-name></italic> has a postmedian line in the forewing and has an ovate cucullus and a juxta lacking the median process (<xref ref-type="bibr" rid="B6">Park 2002</xref>: 156).</p></tp:treatment-sec><tp:treatment-sec sec-type="description" id="SECID0E5JAC"><title>Description.</title><p>Wingspan 15.0 mm (Fig. <xref ref-type="fig" rid="F1">1A</xref>). Head pale yellow. Antennae pale yellow, scape apically dark brown. Labial palpus with second palpomere white, roughly scaled ventrally; third palpomere white dorsally, dark brown ventrally, as long as second palpomere. Patagium white. Thorax and tegula white, mixed with pale, orange-yellow scales. Forewing with a slightly arched costal margin, apex triangularly produced, termen concave; ground color pale orange-yellow, with three white spots along the distal half of the costal margin; basal 1/4 with two straight, white lines running from the costal margin to the dorsum; a large black patch before the middle, mixed with white scales, anteriorly reaching below the costal margin of the forewing, posteriorly reaching the dorsum; outer margin sinuate; median line white, extending from the costal margin of the forewing along the outer margin of the patch to the dorsum; a crescent pale yellow spot at the distal 2/3 anterior of M<sub>2</sub>; area between median line and termen brown along posterior 2/3; fringe pale orange yellow; venation with R<sub>3</sub>, R<sub>4</sub>, and R<sub>5</sub> stalked, M<sub>1</sub>, M<sub>2</sub>, and M<sub>3</sub> free, and CuA<sub>1</sub> and CuA<sub>2</sub> stalked. Hindwing and fringe pale, greyish brown; fringe with a pale-yellow basal line; venation with M<sub>3</sub> and CuA<sub>1</sub> stalked basally, distant from CuA<sub>2</sub> at base (Fig. <xref ref-type="fig" rid="F1">1B</xref>).</p><fig id="F1" position="float" orientation="portrait"><object-id xmlns:xlink="http://www.w3.org/1999/xlink" content-type="doi" xlink:type="simple">10.3897/zookeys.1218.135814.figure1</object-id><object-id xmlns:xlink="http://www.w3.org/1999/xlink" content-type="arpha" xlink:type="simple">45522CB5-C334-536E-AC91-A2FA421B9976</object-id><label>Figure 1.</label><caption><p>External features and wing venation of <italic><tp:taxon-name><tp:taxon-name-part taxon-name-part-type="genus" reg="Torodora">Torodora</tp:taxon-name-part></tp:taxon-name></italic> spp. <bold>A</bold> external features of <italic><tp:taxon-name><tp:taxon-name-part taxon-name-part-type="genus" reg="Torodora">T.</tp:taxon-name-part><tp:taxon-name-part taxon-name-part-type="species" reg="lichi">lichi</tp:taxon-name-part></tp:taxon-name></italic> Yu &amp; Wang, sp. nov., holotype, male, slide No. YUS004 <bold>B</bold> right wing venation of <italic><tp:taxon-name><tp:taxon-name-part taxon-name-part-type="genus" reg="Torodora">T.</tp:taxon-name-part><tp:taxon-name-part taxon-name-part-type="species" reg="lichi">lichi</tp:taxon-name-part></tp:taxon-name></italic> Yu &amp; Wang, sp. nov., holotype, male, slide No. YUS004 <bold>C</bold> external features of <italic><tp:taxon-name><tp:taxon-name-part taxon-name-part-type="genus" reg="Torodora">T.</tp:taxon-name-part><tp:taxon-name-part taxon-name-part-type="species" reg="mici">mici</tp:taxon-name-part></tp:taxon-name></italic> Yu &amp; Wang, sp. nov., paratype, male, LCU204 <bold>D</bold> right wing venation of <italic><tp:taxon-name><tp:taxon-name-part taxon-name-part-type="genus" reg="Torodora">T.</tp:taxon-name-part><tp:taxon-name-part taxon-name-part-type="species" reg="mici">mici</tp:taxon-name-part></tp:taxon-name></italic> Yu &amp; Wang, sp. nov., paratype, male, LCU033 <bold>E</bold> external features of <italic><tp:taxon-name><tp:taxon-name-part taxon-name-part-type="genus" reg="Torodora">T.</tp:taxon-name-part><tp:taxon-name-part taxon-name-part-type="species" reg="silvatica">silvatica</tp:taxon-name-part></tp:taxon-name></italic> Park, 2007, male, slide No. LCU218 <bold>F</bold> right wing venation of <italic><tp:taxon-name><tp:taxon-name-part taxon-name-part-type="genus" reg="Torodora">T.</tp:taxon-name-part><tp:taxon-name-part taxon-name-part-type="species" reg="silvatica">silvatica</tp:taxon-name-part></tp:taxon-name></italic> Park, 2007, male, slide No. LCU217. Scale bars: 2.0 mm.</p></caption><graphic xmlns:xlink="http://www.w3.org/1999/xlink" xlink:href="zookeys-1218-287_article-135814__-g001.jpg" position="float" orientation="portrait" xlink:type="simple" id="oo_1180533.jpg"><uri content-type="original_file" xlink:type="simple">https://binary.pensoft.net/fig/1180533</uri></graphic></fig><p><bold><italic>Male genitalia</italic></bold> (Fig. <xref ref-type="fig" rid="F2">2A</xref>). Uncus elongated and triangular. Gnathos with median process wide at base, slightly narrowed toward the distal 2/5 where it curves and sharply tapers to a pointed apex. Valva wide basally, narrowed medially; cucullus foot-shaped, widened basally, narrowing toward a narrowly rounded apex; outer margin concave, ventral margin round, produced distally; costa deeply concave broadly; sacculus band-shaped. Vinculum U-shaped. Juxta rectangular, longer than wide, with a heavily sclerotized, triangular median process along the posterior margin; posterolateral lobes elongated, horn-shaped; posterior lobes near the posterolateral lobes, weakly sclerotized, digitate, setose; anterior margin with an imbricate process near middle. Phallus wide at the base, gradually narrowing toward a blunt apex, curved; cornuti located distally, consisting of two small spinose plates, with two elongate spiculose bars.</p><fig id="F2" position="float" orientation="portrait"><object-id xmlns:xlink="http://www.w3.org/1999/xlink" content-type="doi" xlink:type="simple">10.3897/zookeys.1218.135814.figure2</object-id><object-id xmlns:xlink="http://www.w3.org/1999/xlink" content-type="arpha" xlink:type="simple">278FCFA0-472D-598E-9EF3-26018F300153</object-id><label>Figure 2.</label><caption><p>Genitalia of <italic><tp:taxon-name><tp:taxon-name-part taxon-name-part-type="genus" reg="Torodora">Torodora</tp:taxon-name-part></tp:taxon-name></italic> spp. <bold>A</bold> male genitalia of <italic><tp:taxon-name><tp:taxon-name-part taxon-name-part-type="genus" reg="Torodora">T.</tp:taxon-name-part><tp:taxon-name-part taxon-name-part-type="species" reg="lichi">lichi</tp:taxon-name-part></tp:taxon-name></italic> Yu &amp; Wang, sp. nov., holotype, slide No. YUS004 <bold>B</bold> male genitalia of <italic><tp:taxon-name><tp:taxon-name-part taxon-name-part-type="genus" reg="Torodora">T.</tp:taxon-name-part><tp:taxon-name-part taxon-name-part-type="species" reg="mici">mici</tp:taxon-name-part></tp:taxon-name></italic> Yu &amp; Wang, sp. nov., holotype, slide No. LCU034 <bold>C</bold> male genitalia of <italic><tp:taxon-name><tp:taxon-name-part taxon-name-part-type="genus" reg="Torodora">T.</tp:taxon-name-part><tp:taxon-name-part taxon-name-part-type="species" reg="silvatica">silvatica</tp:taxon-name-part></tp:taxon-name></italic> Park, 2007, slide No. LCU217 <bold>D</bold> female genitalia of <italic><tp:taxon-name><tp:taxon-name-part taxon-name-part-type="genus" reg="Torodora">T.</tp:taxon-name-part><tp:taxon-name-part taxon-name-part-type="species" reg="mici">mici</tp:taxon-name-part></tp:taxon-name></italic> Yu &amp; Wang, sp. nov., paratype, slide No. LCU219. Scale bars: 0.5 mm.</p></caption><graphic xmlns:xlink="http://www.w3.org/1999/xlink" xlink:href="zookeys-1218-287_article-135814__-g002.jpg" position="float" orientation="portrait" xlink:type="simple" id="oo_1180534.jpg"><uri content-type="original_file" xlink:type="simple">https://binary.pensoft.net/fig/1180534</uri></graphic></fig><p><bold>Female.</bold> Unknown.</p></tp:treatment-sec><tp:treatment-sec sec-type="distribution" id="SECID0E5AAE"><title>Distribution.</title><p>China (Yunnan Province).</p></tp:treatment-sec><tp:treatment-sec sec-type="etymology" id="SECID0EDBAE"><title>Etymology.</title><p>The specific epithet is derived from Mandarin <italic>li</italic> (beautiful) and <italic>chi</italic> (wing), referring to the colorful forewing.</p></tp:treatment-sec><ref-list><ref id="B6"><mixed-citation xmlns:xlink="http://www.w3.org/1999/xlink" xlink:type="simple"><person-group><name name-style="western"><surname>Park</surname><given-names>KT</given-names></name></person-group> (<year>2002</year>) <article-title>Taxonomic review of the genus <italic><tp:taxon-name><tp:taxon-name-part taxon-name-part-type="genus">Torodora</tp:taxon-name-part></tp:taxon-name></italic> Meyrick in Thailand, with descriptions of fifteen new species (<tp:taxon-name><tp:taxon-name-part taxon-name-part-type="order">Lepidoptera</tp:taxon-name-part></tp:taxon-name>: <tp:taxon-name><tp:taxon-name-part taxon-name-part-type="family">Lecithoceridae</tp:taxon-name-part></tp:taxon-name>).</article-title><source><tp:taxon-name><tp:taxon-name-part taxon-name-part-type="class">Insecta</tp:taxon-name-part></tp:taxon-name> Koreana</source><volume>19</volume>(<issue>2</issue>): <fpage>147</fpage>–<lpage>166</lpage>.</mixed-citation></ref></ref-list></tp:taxon-treatment>
