# Supplementary material for: ﻿Two new species and one new record of the genus Torodora Meyrick (Lepidoptera, Lecithoceridae) from China
Source: Zookeys. 2024 Nov 22;1218:287–93. doi: 10.3897/zookeys.1218.135814 (PMC11607584; doi:10.3897/zookeys.1218.135814)
Supplement: XML Treatment for Torodora mici [file zookeys.1218.135814-treatment3.xml]

<!DOCTYPE tp:taxon-treatment
  PUBLIC "-//TaxonX//DTD Taxonomic Treatment Publishing DTD v0 20100105//EN" "tax-treatment-NSO.dtd">
<tp:taxon-treatment xmlns:tp="http://www.plazi.org/taxpub"><tp:treatment-meta><kwd-group><label>Taxon classification</label><kwd>
              <named-content content-type="kingdom">Animalia</named-content>
            </kwd><kwd>
              <named-content content-type="order">Lepidoptera</named-content>
            </kwd><kwd>
              <named-content content-type="family">Lecithoceridae</named-content>
            </kwd></kwd-group><mixed-citation publication-type="journal"><person-group><name><surname>Yu</surname><given-names>Shuai</given-names></name><name><surname>Liu</surname><given-names>Lin</given-names></name><name><surname>Li</surname><given-names>Xueqing</given-names></name><name><surname>Wang</surname><given-names>Shuxia</given-names></name></person-group><article-title>﻿Two new species and one new record of the genus <italic><tp:taxon-name><tp:taxon-name-part taxon-name-part-type="genus" reg="Torodora">Torodora</tp:taxon-name-part></tp:taxon-name></italic> Meyrick (<tp:taxon-name><tp:taxon-name-part taxon-name-part-type="order">Lepidoptera</tp:taxon-name-part></tp:taxon-name>, <tp:taxon-name><tp:taxon-name-part taxon-name-part-type="family">Lecithoceridae</tp:taxon-name-part></tp:taxon-name>) from China</article-title><source>Zookeys</source><day>22</day><month>11</month><year>2024</year><volume>1218</volume><fpage>287</fpage><lpage>293</lpage><pub-id pub-id-type="doi">10.3897/zookeys.1218.135814</pub-id></mixed-citation></tp:treatment-meta><tp:nomenclature><label>﻿</label><tp:taxon-name>
            <object-id xmlns:xlink="http://www.w3.org/1999/xlink" content-type="arpha" xlink:type="simple">50A33528-2F3F-5A61-A7E3-30324F455D59</object-id>
            <tp:taxon-name-part taxon-name-part-type="genus" reg="Torodora">Torodora</tp:taxon-name-part>
            <tp:taxon-name-part taxon-name-part-type="species" reg="mici">mici</tp:taxon-name-part>
            <object-id xmlns:xlink="http://www.w3.org/1999/xlink" content-type="zoobank" xlink:type="simple">https://zoobank.org/A7BB5155-311A-4E8E-8106-269201037072</object-id>
          </tp:taxon-name><tp:taxon-authority>Yu &amp; Wang</tp:taxon-authority><tp:taxon-status xmlns:xlink="http://www.w3.org/1999/xlink" xlink:type="simple">sp. nov.</tp:taxon-status><xref ref-type="fig" rid="F1">Figs 1C, D</xref><xref ref-type="fig" rid="F2">, 2B, D</xref></tp:nomenclature><tp:treatment-sec sec-type="type material" id="SECID0E6CAE"><title>Type materials.</title><p><bold><italic>Holotype</italic></bold>: China • ♂; Xizang Autonomous Region [Tibet], Motuo County [Mêdog], Beibengxiang; <named-content xmlns:xlink="http://www.w3.org/1999/xlink" content-type="dwc:verbatimCoordinates" xlink:type="simple"><named-content content-type="geo-json" specific-use="{&#34;type&#34;:&#34;Point&#34;,&#34;coordinates&#34;:[95.171000,29.242000]}" id="NCID0ENDAE" xlink:type="simple">29.242°N, 95.171°E</named-content></named-content>; 1239 m elev.; 14 Jun. 2023; Shuai Yu leg.; slide no. LCU034, in <abbrev xmlns:xlink="http://www.w3.org/1999/xlink" xlink:title="Liaocheng University" id="ABBRID0ESDAE" xlink:type="simple">LCU</abbrev>. <bold><italic>Paratypes</italic></bold>: 3 ♂ 1 ♀; same data as holotype; slide nos. LCU033♂, LCU204♂, LCU219♀, in <abbrev xmlns:xlink="http://www.w3.org/1999/xlink" xlink:title="Liaocheng University" id="ABBRID0EZDAE" xlink:type="simple">LCU</abbrev>.</p></tp:treatment-sec><tp:treatment-sec sec-type="diagnosis" id="SECID0E4DAE"><title>Diagnosis.</title><p><italic><tp:taxon-name><tp:taxon-name-part taxon-name-part-type="genus" reg="Torodora">Torodora</tp:taxon-name-part><tp:taxon-name-part taxon-name-part-type="species" reg="mici">mici</tp:taxon-name-part></tp:taxon-name></italic> is similar to <italic><tp:taxon-name><tp:taxon-name-part taxon-name-part-type="genus" reg="Torodora">T.</tp:taxon-name-part><tp:taxon-name-part taxon-name-part-type="species" reg="reniformis">reniformis</tp:taxon-name-part></tp:taxon-name></italic> Yu &amp; Wang, 2022 in the male genitalia. It can be distinguished by the blackish brown forewing, the juxta reaching near posterior margin of the tegumen, and the cornutus an elongate bar; <italic><tp:taxon-name><tp:taxon-name-part taxon-name-part-type="genus" reg="Torodora">Torodora</tp:taxon-name-part><tp:taxon-name-part taxon-name-part-type="species" reg="reniformis">reniformis</tp:taxon-name-part></tp:taxon-name></italic> has a forewing that is dark brown on the basal 3/4 and orange white on the distal 1/4 (<xref ref-type="bibr" rid="B12">Yu et al. 2022</xref>: 16), the juxta reaches far from the posterior margin of the tegumen, and the cornuti consists of needle-like spines (<xref ref-type="bibr" rid="B12">Yu et al. 2022</xref>: 24).</p></tp:treatment-sec><tp:treatment-sec sec-type="description" id="SECID0EMFAE"><title>Description.</title><p>Wingspan 13.5–14.0 mm (Fig. <xref ref-type="fig" rid="F1">1C</xref>). Head dark brown, orange-yellow along lateral surfaces. Antennae yellow. Labial palpus dark brown, distally yellow on second palpomere; third paplomere slender, as long as the second. Thorax and tegula dark brown. Forewing with costal margin nearly straight, slightly curved distally, apex slightly down-curved, termen slightly concave; ground color dark brown, mixed with scattered yellow scales, distal 1/4 of the costal margin yellow; discal stigma rounded, black, outer margin edged with yellow scales; plical stigma nearly rounded, black, anteriorly extending toward discal stigma, outer margin edged with yellow scales; discocellular stigma small, paired, located one above another, with a yellow outer margin; subterminal line yellow, extending from 1/4 of the costal margin sinuated to the distal 1/5 of the dorsum; fringe dark brown, with a yellow basal line; venation with R<sub>1</sub>, R<sub>2</sub> free, R<sub>3</sub>, R<sub>4</sub>, and R<sub>5</sub> stalked, R<sub>5</sub> extending to apex, M<sub>1</sub>, M<sub>2</sub>, M<sub>3</sub> free, CuA<sub>1</sub> and CuA<sub>2</sub> stalked distally. Hindwing greyish brown; fringe greyish brown, with a yellow basal line; venation with M<sub>2</sub> free, M<sub>3</sub> and CuA<sub>1</sub> stalked basally, CuA<sub>2</sub> distant from M<sub>3</sub>+CuA<sub>1</sub> at the base (Fig. <xref ref-type="fig" rid="F1">1D</xref>).</p><p><bold><italic>Male genitalia</italic></bold> (Fig. <xref ref-type="fig" rid="F2">2B</xref>). Uncus elongated with widened base. Gnathos with basal plate rounded on posterior margin, median process absent. Valva wide at the base, gradually narrowing to cucullus; cucullus extending obliquely dorsad, apical margin broadly rounded, costal margin nearly straight throughout length, abruptly curved upwards forming inner margin of cucullus; sacculus wide, elongate, densely spiculose. Vinculum U shaped, nearly straight on anterior margin. Juxta rectangular, longer than wide, with a longitudinal median line; posterolateral lobes digitate, reaching near the posterior margin of the tegumen, apex narrowly rounded, setose. Phallus shorter than the valva, straight, uniformly wide basally, narrowing apically; vesica densely granulate; cornutus an elongate bar near apex of vesica.</p><p><bold><italic>Female genitalia</italic></bold> (Fig. <xref ref-type="fig" rid="F2">2D</xref>). Eighth abdominal sternite medially concave on posterior margin, forming two lateral parts broadly rounded posteriorly. Apophyses posteriores longer than apophyses anteriores. Antrum cup-shaped and membranous. Ductus bursae nearly wide throughout length, bearing sparse spines; ductus seminalis slender, arising from approximately the posterior 1/4 of ductus bursae, with dense spinules on the inner wall. Corpus bursae elliptical; signum on posterior end, a transverse plate, bearing dense spinules.</p></tp:treatment-sec><tp:treatment-sec sec-type="distribution" id="SECID0ESHAE"><title>Distribution.</title><p>China (Xizang Autonomous Region [Tibet]).</p></tp:treatment-sec><tp:treatment-sec sec-type="etymology" id="SECID0EXHAE"><title>Etymology.</title><p>The specific epithet is derived from the Mandarin <italic>mi</italic> (dense) and <italic>ci</italic> (spine), referring to the densely spined sacculus of the male genitalia.</p></tp:treatment-sec><tp:treatment-sec><!--Section generated to contain objects referenced in tp:taxon-treatment.--><fig id="F1" position="float" orientation="portrait"><object-id xmlns:xlink="http://www.w3.org/1999/xlink" content-type="doi" xlink:type="simple">10.3897/zookeys.1218.135814.figure1</object-id><object-id xmlns:xlink="http://www.w3.org/1999/xlink" content-type="arpha" xlink:type="simple">45522CB5-C334-536E-AC91-A2FA421B9976</object-id><label>Figure 1.</label><caption><p>External features and wing venation of <italic><tp:taxon-name><tp:taxon-name-part taxon-name-part-type="genus" reg="Torodora">Torodora</tp:taxon-name-part></tp:taxon-name></italic> spp. <bold>A</bold> external features of <italic><tp:taxon-name><tp:taxon-name-part taxon-name-part-type="genus" reg="Torodora">T.</tp:taxon-name-part><tp:taxon-name-part taxon-name-part-type="species" reg="lichi">lichi</tp:taxon-name-part></tp:taxon-name></italic> Yu &amp; Wang, sp. nov., holotype, male, slide No. YUS004 <bold>B</bold> right wing venation of <italic><tp:taxon-name><tp:taxon-name-part taxon-name-part-type="genus" reg="Torodora">T.</tp:taxon-name-part><tp:taxon-name-part taxon-name-part-type="species" reg="lichi">lichi</tp:taxon-name-part></tp:taxon-name></italic> Yu &amp; Wang, sp. nov., holotype, male, slide No. YUS004 <bold>C</bold> external features of <italic><tp:taxon-name><tp:taxon-name-part taxon-name-part-type="genus" reg="Torodora">T.</tp:taxon-name-part><tp:taxon-name-part taxon-name-part-type="species" reg="mici">mici</tp:taxon-name-part></tp:taxon-name></italic> Yu &amp; Wang, sp. nov., paratype, male, LCU204 <bold>D</bold> right wing venation of <italic><tp:taxon-name><tp:taxon-name-part taxon-name-part-type="genus" reg="Torodora">T.</tp:taxon-name-part><tp:taxon-name-part taxon-name-part-type="species" reg="mici">mici</tp:taxon-name-part></tp:taxon-name></italic> Yu &amp; Wang, sp. nov., paratype, male, LCU033 <bold>E</bold> external features of <italic><tp:taxon-name><tp:taxon-name-part taxon-name-part-type="genus" reg="Torodora">T.</tp:taxon-name-part><tp:taxon-name-part taxon-name-part-type="species" reg="silvatica">silvatica</tp:taxon-name-part></tp:taxon-name></italic> Park, 2007, male, slide No. LCU218 <bold>F</bold> right wing venation of <italic><tp:taxon-name><tp:taxon-name-part taxon-name-part-type="genus" reg="Torodora">T.</tp:taxon-name-part><tp:taxon-name-part taxon-name-part-type="species" reg="silvatica">silvatica</tp:taxon-name-part></tp:taxon-name></italic> Park, 2007, male, slide No. LCU217. Scale bars: 2.0 mm.</p></caption><graphic xmlns:xlink="http://www.w3.org/1999/xlink" xlink:href="zookeys-1218-287_article-135814__-g001.jpg" position="float" orientation="portrait" xlink:type="simple" id="oo_1180533.jpg"><uri content-type="original_file" xlink:type="simple">https://binary.pensoft.net/fig/1180533</uri></graphic></fig><fig id="F2" position="float" orientation="portrait"><object-id xmlns:xlink="http://www.w3.org/1999/xlink" content-type="doi" xlink:type="simple">10.3897/zookeys.1218.135814.figure2</object-id><object-id xmlns:xlink="http://www.w3.org/1999/xlink" content-type="arpha" xlink:type="simple">278FCFA0-472D-598E-9EF3-26018F300153</object-id><label>Figure 2.</label><caption><p>Genitalia of <italic><tp:taxon-name><tp:taxon-name-part taxon-name-part-type="genus" reg="Torodora">Torodora</tp:taxon-name-part></tp:taxon-name></italic> spp. <bold>A</bold> male genitalia of <italic><tp:taxon-name><tp:taxon-name-part taxon-name-part-type="genus" reg="Torodora">T.</tp:taxon-name-part><tp:taxon-name-part taxon-name-part-type="species" reg="lichi">lichi</tp:taxon-name-part></tp:taxon-name></italic> Yu &amp; Wang, sp. nov., holotype, slide No. YUS004 <bold>B</bold> male genitalia of <italic><tp:taxon-name><tp:taxon-name-part taxon-name-part-type="genus" reg="Torodora">T.</tp:taxon-name-part><tp:taxon-name-part taxon-name-part-type="species" reg="mici">mici</tp:taxon-name-part></tp:taxon-name></italic> Yu &amp; Wang, sp. nov., holotype, slide No. LCU034 <bold>C</bold> male genitalia of <italic><tp:taxon-name><tp:taxon-name-part taxon-name-part-type="genus" reg="Torodora">T.</tp:taxon-name-part><tp:taxon-name-part taxon-name-part-type="species" reg="silvatica">silvatica</tp:taxon-name-part></tp:taxon-name></italic> Park, 2007, slide No. LCU217 <bold>D</bold> female genitalia of <italic><tp:taxon-name><tp:taxon-name-part taxon-name-part-type="genus" reg="Torodora">T.</tp:taxon-name-part><tp:taxon-name-part taxon-name-part-type="species" reg="mici">mici</tp:taxon-name-part></tp:taxon-name></italic> Yu &amp; Wang, sp. nov., paratype, slide No. LCU219. Scale bars: 0.5 mm.</p></caption><graphic xmlns:xlink="http://www.w3.org/1999/xlink" xlink:href="zookeys-1218-287_article-135814__-g002.jpg" position="float" orientation="portrait" xlink:type="simple" id="oo_1180534.jpg"><uri content-type="original_file" xlink:type="simple">https://binary.pensoft.net/fig/1180534</uri></graphic></fig></tp:treatment-sec><ref-list><ref id="B12"><mixed-citation xmlns:xlink="http://www.w3.org/1999/xlink" xlink:type="simple"><person-group><name name-style="western"><surname>Yu</surname><given-names>S</given-names></name><name name-style="western"><surname>Zhu</surname><given-names>YM</given-names></name><name name-style="western"><surname>Wang</surname><given-names>SX</given-names></name></person-group> (<year>2022</year>) <article-title>Eighteen new species and fifteen new records of the genus <italic><tp:taxon-name><tp:taxon-name-part taxon-name-part-type="genus">Torodora</tp:taxon-name-part></tp:taxon-name></italic> Meyrick (<tp:taxon-name><tp:taxon-name-part taxon-name-part-type="order">Lepidoptera</tp:taxon-name-part></tp:taxon-name>: <tp:taxon-name><tp:taxon-name-part taxon-name-part-type="family">Lecithoceridae</tp:taxon-name-part></tp:taxon-name>) from China.</article-title><source>Zootaxa</source><volume>5133</volume>(<issue>1</issue>): <fpage>1</fpage>–<lpage>39</lpage>. <ext-link xlink:href="10.11646/zootaxa.5133.1.1" ext-link-type="doi" xlink:type="simple">https://doi.org/10.11646/zootaxa.5133.1.1</ext-link></mixed-citation></ref></ref-list></tp:taxon-treatment>
