# Supplementary material for: ﻿Two new species and one new record of the genus Torodora Meyrick (Lepidoptera, Lecithoceridae) from China
Source: Zookeys. 2024 Nov 22;1218:287–93. doi: 10.3897/zookeys.1218.135814 (PMC11607584; doi:10.3897/zookeys.1218.135814)
Supplement: XML Treatment for Torodora silvatica [file zookeys.1218.135814-treatment4.xml]

<!DOCTYPE tp:taxon-treatment
  PUBLIC "-//TaxonX//DTD Taxonomic Treatment Publishing DTD v0 20100105//EN" "tax-treatment-NSO.dtd">
<tp:taxon-treatment xmlns:tp="http://www.plazi.org/taxpub"><tp:treatment-meta><kwd-group><label>Taxon classification</label><kwd>
              <named-content content-type="kingdom">Animalia</named-content>
            </kwd><kwd>
              <named-content content-type="order">Lepidoptera</named-content>
            </kwd><kwd>
              <named-content content-type="family">Lecithoceridae</named-content>
            </kwd></kwd-group><mixed-citation publication-type="journal"><person-group><name><surname>Yu</surname><given-names>Shuai</given-names></name><name><surname>Liu</surname><given-names>Lin</given-names></name><name><surname>Li</surname><given-names>Xueqing</given-names></name><name><surname>Wang</surname><given-names>Shuxia</given-names></name></person-group><article-title>﻿Two new species and one new record of the genus <italic><tp:taxon-name><tp:taxon-name-part taxon-name-part-type="genus" reg="Torodora">Torodora</tp:taxon-name-part></tp:taxon-name></italic> Meyrick (<tp:taxon-name><tp:taxon-name-part taxon-name-part-type="order">Lepidoptera</tp:taxon-name-part></tp:taxon-name>, <tp:taxon-name><tp:taxon-name-part taxon-name-part-type="family">Lecithoceridae</tp:taxon-name-part></tp:taxon-name>) from China</article-title><source>Zookeys</source><day>22</day><month>11</month><year>2024</year><volume>1218</volume><fpage>287</fpage><lpage>293</lpage><pub-id pub-id-type="doi">10.3897/zookeys.1218.135814</pub-id></mixed-citation></tp:treatment-meta><tp:nomenclature><label>﻿</label><tp:taxon-name>
            <object-id xmlns:xlink="http://www.w3.org/1999/xlink" content-type="arpha" xlink:type="simple">28ADD6AA-300D-5240-8DA1-4CDF2902EE8B</object-id>
            <tp:taxon-name-part taxon-name-part-type="genus" reg="Torodora">Torodora</tp:taxon-name-part>
            <tp:taxon-name-part taxon-name-part-type="species" reg="silvatica">silvatica</tp:taxon-name-part>
          </tp:taxon-name><tp:taxon-authority>Park, 2007</tp:taxon-authority><xref ref-type="fig" rid="F1">Figs 1E, F</xref><xref ref-type="fig" rid="F2">, 2C</xref><tp:nomenclature-citation-list><tp:nomenclature-citation><tp:taxon-name>
                <tp:taxon-name-part taxon-name-part-type="genus" reg="Torodora">Torodora</tp:taxon-name-part>
                <tp:taxon-name-part taxon-name-part-type="species" reg="silvatica">silvatica</tp:taxon-name-part>
              </tp:taxon-name><comment>Park, 2007: 23. Holotype male collected in Thailand, deposited at the University of Osaka Prefecture, Osaka, Japan (OPU).</comment></tp:nomenclature-citation><tp:nomenclature-citation><tp:taxon-name>
                <tp:taxon-name-part taxon-name-part-type="genus" reg="Thubana">Thubana</tp:taxon-name-part>
                <tp:taxon-name-part taxon-name-part-type="species" reg="silvatica">silvatica</tp:taxon-name-part>
              </tp:taxon-name><comment>(Park): <xref ref-type="bibr" rid="B8">Park et al. 2013</xref>: 312.</comment></tp:nomenclature-citation><tp:nomenclature-citation><tp:taxon-name>
                <tp:taxon-name-part taxon-name-part-type="genus" reg="Thubana">Thubana</tp:taxon-name-part>
                <tp:taxon-name-part taxon-name-part-type="species" reg="seimaensis">seimaensis</tp:taxon-name-part>
              </tp:taxon-name><comment>Park, 2013: 312. Holotype male collected in Cambodia, deposited at the University of Incheon, Incheon, South Korea (UIK).</comment></tp:nomenclature-citation></tp:nomenclature-citation-list></tp:nomenclature><tp:treatment-sec sec-type="material" id="SECID0EYKAE"><title>Specimens examined.</title><p>China • 1 ♂; Yunnan Prov., Menghai County, Nabanhe; <named-content xmlns:xlink="http://www.w3.org/1999/xlink" content-type="dwc:verbatimCoordinates" xlink:type="simple"><named-content content-type="geo-json" specific-use="{&#34;type&#34;:&#34;Point&#34;,&#34;coordinates&#34;:[100.599000,22.243000]}" id="NCID0EBLAE" xlink:type="simple">22.243°N, 100.599°E</named-content></named-content>; 810 m elev.; 2–3 Aug. 2022; Shuai Yu &amp; Kaijian Teng leg., in <abbrev xmlns:xlink="http://www.w3.org/1999/xlink" xlink:title="Liaocheng University" id="ABBRID0EGLAE" xlink:type="simple">LCU</abbrev> • 1 ♂; Yunnan Prov., Jinghong City, Mt. Jinuo;<named-content xmlns:xlink="http://www.w3.org/1999/xlink" content-type="dwc:verbatimCoordinates" xlink:type="simple"><named-content content-type="geo-json" specific-use="{&#34;type&#34;:&#34;Point&#34;,&#34;coordinates&#34;:[100.889000,21.982000]}" id="NCID0ENLAE" xlink:type="simple"> 21.982°N, 100.889°E</named-content></named-content>; 1425 m elev.; 6–7 Aug. 2022; Shuai Yu &amp; Kaijian Teng leg.; slide no. LCU218, in <abbrev xmlns:xlink="http://www.w3.org/1999/xlink" xlink:title="Liaocheng University" id="ABBRID0ESLAE" xlink:type="simple">LCU</abbrev> • 1 ♂; Yunnan Prov., Jinghong City, Yexianggu; <named-content xmlns:xlink="http://www.w3.org/1999/xlink" content-type="dwc:verbatimCoordinates" xlink:type="simple"><named-content content-type="geo-json" specific-use="{&#34;type&#34;:&#34;Point&#34;,&#34;coordinates&#34;:[100.520000,22.100000]}" id="NCID0EZLAE" xlink:type="simple">22.100°N, 100.520°E</named-content></named-content>; 852 m elev.; 8 Aug. 2022; Shuai Yu &amp; Kaijian Teng leg.; slide no. LCU217, in <abbrev xmlns:xlink="http://www.w3.org/1999/xlink" xlink:title="Liaocheng University" id="ABBRID0E5LAE" xlink:type="simple">LCU</abbrev>.</p></tp:treatment-sec><tp:treatment-sec sec-type="description" id="SECID0ECMAE"><title>Description.</title><p>Adult wingspan 16.0–16.5 mm (Fig. <xref ref-type="fig" rid="F1">1E</xref>).</p></tp:treatment-sec><tp:treatment-sec sec-type="distribution" id="SECID0EMMAE"><title>Distribution.</title><p>China (Yunnan Province, new record), Cambodia, Thailand.</p></tp:treatment-sec><tp:treatment-sec sec-type="remarks" id="SECID0ERMAE"><title>Remarks.</title><p><xref ref-type="bibr" rid="B7">Park (2007)</xref> firstly described <italic><tp:taxon-name><tp:taxon-name-part taxon-name-part-type="genus" reg="Torodora">T.</tp:taxon-name-part><tp:taxon-name-part taxon-name-part-type="species" reg="silvatica">silvatica</tp:taxon-name-part></tp:taxon-name></italic> from Thailand, and he later transferred the species to <italic><tp:taxon-name><tp:taxon-name-part taxon-name-part-type="genus" reg="Thubana">Thubana</tp:taxon-name-part></tp:taxon-name></italic> Walker, 1864 (<xref ref-type="bibr" rid="B8">Park et al. 2013</xref>). <xref ref-type="bibr" rid="B9">Park et al. (2022)</xref> transferred <italic><tp:taxon-name><tp:taxon-name-part taxon-name-part-type="genus" reg="Thubana">Th.</tp:taxon-name-part><tp:taxon-name-part taxon-name-part-type="species" reg="silvatica">silvatica</tp:taxon-name-part></tp:taxon-name></italic> back to <italic><tp:taxon-name><tp:taxon-name-part taxon-name-part-type="genus" reg="Torodora">Torodora</tp:taxon-name-part></tp:taxon-name></italic>. An explanation for this reversal is given: “the venation of forewing differs from that of the type species of <italic><tp:taxon-name><tp:taxon-name-part taxon-name-part-type="genus" reg="Torodora">Torodora</tp:taxon-name-part></tp:taxon-name></italic>, having M<sub>3</sub> and CuA<sub>1+2</sub> on a common stalk, as well as that of <italic><tp:taxon-name><tp:taxon-name-part taxon-name-part-type="genus" reg="Thubana">Thubana</tp:taxon-name-part></tp:taxon-name></italic> Walker, but it is no doubt that the forewing color pattern and the male genital characters are closer to the genus <italic><tp:taxon-name><tp:taxon-name-part taxon-name-part-type="genus" reg="Torodora">Torodora</tp:taxon-name-part></tp:taxon-name></italic>” (<xref ref-type="bibr" rid="B9">Park et al. 2022</xref>: 368). We follow Park et al.’s treatment and concur with the taxonomic status of <italic><tp:taxon-name><tp:taxon-name-part taxon-name-part-type="genus" reg="Torodora">Torodora</tp:taxon-name-part><tp:taxon-name-part taxon-name-part-type="species" reg="silvatica">silvatica</tp:taxon-name-part></tp:taxon-name></italic>.</p></tp:treatment-sec><tp:treatment-sec><!--Section generated to contain objects referenced in tp:taxon-treatment.--><fig id="F1" position="float" orientation="portrait"><object-id xmlns:xlink="http://www.w3.org/1999/xlink" content-type="doi" xlink:type="simple">10.3897/zookeys.1218.135814.figure1</object-id><object-id xmlns:xlink="http://www.w3.org/1999/xlink" content-type="arpha" xlink:type="simple">45522CB5-C334-536E-AC91-A2FA421B9976</object-id><label>Figure 1.</label><caption><p>External features and wing venation of <italic><tp:taxon-name><tp:taxon-name-part taxon-name-part-type="genus" reg="Torodora">Torodora</tp:taxon-name-part></tp:taxon-name></italic> spp. <bold>A</bold> external features of <italic><tp:taxon-name><tp:taxon-name-part taxon-name-part-type="genus" reg="Torodora">T.</tp:taxon-name-part><tp:taxon-name-part taxon-name-part-type="species" reg="lichi">lichi</tp:taxon-name-part></tp:taxon-name></italic> Yu &amp; Wang, sp. nov., holotype, male, slide No. YUS004 <bold>B</bold> right wing venation of <italic><tp:taxon-name><tp:taxon-name-part taxon-name-part-type="genus" reg="Torodora">T.</tp:taxon-name-part><tp:taxon-name-part taxon-name-part-type="species" reg="lichi">lichi</tp:taxon-name-part></tp:taxon-name></italic> Yu &amp; Wang, sp. nov., holotype, male, slide No. YUS004 <bold>C</bold> external features of <italic><tp:taxon-name><tp:taxon-name-part taxon-name-part-type="genus" reg="Torodora">T.</tp:taxon-name-part><tp:taxon-name-part taxon-name-part-type="species" reg="mici">mici</tp:taxon-name-part></tp:taxon-name></italic> Yu &amp; Wang, sp. nov., paratype, male, LCU204 <bold>D</bold> right wing venation of <italic><tp:taxon-name><tp:taxon-name-part taxon-name-part-type="genus" reg="Torodora">T.</tp:taxon-name-part><tp:taxon-name-part taxon-name-part-type="species" reg="mici">mici</tp:taxon-name-part></tp:taxon-name></italic> Yu &amp; Wang, sp. nov., paratype, male, LCU033 <bold>E</bold> external features of <italic><tp:taxon-name><tp:taxon-name-part taxon-name-part-type="genus" reg="Torodora">T.</tp:taxon-name-part><tp:taxon-name-part taxon-name-part-type="species" reg="silvatica">silvatica</tp:taxon-name-part></tp:taxon-name></italic> Park, 2007, male, slide No. LCU218 <bold>F</bold> right wing venation of <italic><tp:taxon-name><tp:taxon-name-part taxon-name-part-type="genus" reg="Torodora">T.</tp:taxon-name-part><tp:taxon-name-part taxon-name-part-type="species" reg="silvatica">silvatica</tp:taxon-name-part></tp:taxon-name></italic> Park, 2007, male, slide No. LCU217. Scale bars: 2.0 mm.</p></caption><graphic xmlns:xlink="http://www.w3.org/1999/xlink" xlink:href="zookeys-1218-287_article-135814__-g001.jpg" position="float" orientation="portrait" xlink:type="simple" id="oo_1180533.jpg"><uri content-type="original_file" xlink:type="simple">https://binary.pensoft.net/fig/1180533</uri></graphic></fig><fig id="F2" position="float" orientation="portrait"><object-id xmlns:xlink="http://www.w3.org/1999/xlink" content-type="doi" xlink:type="simple">10.3897/zookeys.1218.135814.figure2</object-id><object-id xmlns:xlink="http://www.w3.org/1999/xlink" content-type="arpha" xlink:type="simple">278FCFA0-472D-598E-9EF3-26018F300153</object-id><label>Figure 2.</label><caption><p>Genitalia of <italic><tp:taxon-name><tp:taxon-name-part taxon-name-part-type="genus" reg="Torodora">Torodora</tp:taxon-name-part></tp:taxon-name></italic> spp. <bold>A</bold> male genitalia of <italic><tp:taxon-name><tp:taxon-name-part taxon-name-part-type="genus" reg="Torodora">T.</tp:taxon-name-part><tp:taxon-name-part taxon-name-part-type="species" reg="lichi">lichi</tp:taxon-name-part></tp:taxon-name></italic> Yu &amp; Wang, sp. nov., holotype, slide No. YUS004 <bold>B</bold> male genitalia of <italic><tp:taxon-name><tp:taxon-name-part taxon-name-part-type="genus" reg="Torodora">T.</tp:taxon-name-part><tp:taxon-name-part taxon-name-part-type="species" reg="mici">mici</tp:taxon-name-part></tp:taxon-name></italic> Yu &amp; Wang, sp. nov., holotype, slide No. LCU034 <bold>C</bold> male genitalia of <italic><tp:taxon-name><tp:taxon-name-part taxon-name-part-type="genus" reg="Torodora">T.</tp:taxon-name-part><tp:taxon-name-part taxon-name-part-type="species" reg="silvatica">silvatica</tp:taxon-name-part></tp:taxon-name></italic> Park, 2007, slide No. LCU217 <bold>D</bold> female genitalia of <italic><tp:taxon-name><tp:taxon-name-part taxon-name-part-type="genus" reg="Torodora">T.</tp:taxon-name-part><tp:taxon-name-part taxon-name-part-type="species" reg="mici">mici</tp:taxon-name-part></tp:taxon-name></italic> Yu &amp; Wang, sp. nov., paratype, slide No. LCU219. Scale bars: 0.5 mm.</p></caption><graphic xmlns:xlink="http://www.w3.org/1999/xlink" xlink:href="zookeys-1218-287_article-135814__-g002.jpg" position="float" orientation="portrait" xlink:type="simple" id="oo_1180534.jpg"><uri content-type="original_file" xlink:type="simple">https://binary.pensoft.net/fig/1180534</uri></graphic></fig></tp:treatment-sec><ref-list><ref id="B8"><mixed-citation xmlns:xlink="http://www.w3.org/1999/xlink" xlink:type="simple"><person-group><name name-style="western"><surname>Park</surname><given-names>KT</given-names></name><name name-style="western"><surname>Bae</surname><given-names>YS</given-names></name><name name-style="western"><surname>Kim</surname><given-names>S</given-names></name></person-group> (<year>2013</year>) Three new species of <italic><tp:taxon-name><tp:taxon-name-part taxon-name-part-type="genus">Thubana</tp:taxon-name-part></tp:taxon-name></italic> Walker, 1864 from Cambodia and Malaysian Borneo (<tp:taxon-name><tp:taxon-name-part taxon-name-part-type="order">Lepidoptera</tp:taxon-name-part></tp:taxon-name>: <tp:taxon-name><tp:taxon-name-part taxon-name-part-type="family">Lecithoceridae</tp:taxon-name-part></tp:taxon-name>), SHILAP Revista de Lepidopterología 41(163): 311–316.</mixed-citation></ref><ref id="B7"><mixed-citation xmlns:xlink="http://www.w3.org/1999/xlink" xlink:type="simple"><person-group><name name-style="western"><surname>Park</surname><given-names>KT</given-names></name></person-group> (<year>2007</year>) <article-title>Three new species of <italic><tp:taxon-name><tp:taxon-name-part taxon-name-part-type="genus">Torodora</tp:taxon-name-part></tp:taxon-name></italic> Meyrick, 1894 from Thailand (<tp:taxon-name><tp:taxon-name-part taxon-name-part-type="order">Lepidoptera</tp:taxon-name-part></tp:taxon-name>: <tp:taxon-name><tp:taxon-name-part taxon-name-part-type="family">Lecithoceridae</tp:taxon-name-part></tp:taxon-name>).</article-title><source>SHILAP Revista de Lepidopterología</source><volume>35</volume>(<issue>137</issue>): <fpage>23</fpage>–<lpage>28</lpage>.</mixed-citation></ref><ref id="B9"><mixed-citation xmlns:xlink="http://www.w3.org/1999/xlink" xlink:type="simple"><person-group><name name-style="western"><surname>Park</surname><given-names>KT</given-names></name><name name-style="western"><surname>Cho</surname><given-names>S</given-names></name><name name-style="western"><surname>Koo</surname><given-names>JM</given-names></name></person-group> (<year>2022</year>) <source>The subfamily <tp:taxon-name><tp:taxon-name-part taxon-name-part-type="subfamily">Torodorinae</tp:taxon-name-part></tp:taxon-name> of the world (<tp:taxon-name><tp:taxon-name-part taxon-name-part-type="order">Lepidoptera</tp:taxon-name-part></tp:taxon-name>: <tp:taxon-name><tp:taxon-name-part taxon-name-part-type="family">Lecithoceridae</tp:taxon-name-part></tp:taxon-name>).</source><publisher-name>National Institute of Biological Resources</publisher-name>, <publisher-loc>Incheon</publisher-loc>, <size units="page">584 pp</size>.</mixed-citation></ref></ref-list></tp:taxon-treatment>
